# Supplementary material for: One-Step Calcination to Gain Exfoliated g-C3N4/MoO2 Composites for High-Performance Photocatalytic Hydrogen Evolution
Source: Molecules. 2022 Oct 24;27(21):7178. doi: 10.3390/molecules27217178 (PMC9658904; doi:10.3390/molecules27217178)
Supplement: Supplementary file 1 [file molecules-27-07178-s001.zip]

Archive with 1 entries (1 files):
- molecules-1961426-supplementary.pdf
